# Supplementary material for: Rediscovered parasitism of Andrena savignyi Spinola (Hymenoptera, Andrenidae) by Stylops (Strepsiptera, Stylopidae) and revised taxonomic status of the parasite
Source: Zookeys. 2015 Sep 1;(519):117–39. doi: 10.3897/zookeys.519.6035 (PMC4591606; doi:10.3897/zookeys.519.6035)
Supplement: XML Treatment for Stylops nassonowi [file zookeys.519.6035-treatment1.xml]

<!DOCTYPE tp:taxon-treatment
  PUBLIC "-//TaxonX//DTD Taxonomic Treatment Publishing DTD v0 20100105//EN" "tax-treatment-NSO.dtd">
<tp:taxon-treatment xmlns:tp="http://www.plazi.org/taxpub"><tp:treatment-meta><kwd-group><label>Taxon classification</label><kwd><named-content content-type="kingdom">Animalia</named-content></kwd><kwd><named-content content-type="order">Strepsiptera</named-content></kwd><kwd><named-content content-type="family">Stylopidae</named-content></kwd></kwd-group><mixed-citation publication-type="journal"><person-group><name><surname>Straka</surname><given-names>Jakub</given-names></name><name><surname>Alqarni</surname><given-names>Abdulaziz S.</given-names></name><name><surname>Jůzová</surname><given-names>Katerina</given-names></name><name><surname>Hannan</surname><given-names>Mohammed A.</given-names></name><name><surname>Hinojosa-Díaz</surname><given-names>Ismael A.</given-names></name><name><surname>Engel</surname><given-names>Michael S.</given-names></name></person-group><article-title>Rediscovered parasitism of <italic><tp:taxon-name><tp:taxon-name-part taxon-name-part-type="genus">Andrena</tp:taxon-name-part> <tp:taxon-name-part taxon-name-part-type="species">savignyi</tp:taxon-name-part></tp:taxon-name></italic> Spinola (<tp:taxon-name><tp:taxon-name-part taxon-name-part-type="order">Hymenoptera</tp:taxon-name-part></tp:taxon-name>, <tp:taxon-name><tp:taxon-name-part taxon-name-part-type="family">Andrenidae</tp:taxon-name-part></tp:taxon-name>) by <italic><tp:taxon-name><tp:taxon-name-part taxon-name-part-type="genus">Stylops</tp:taxon-name-part></tp:taxon-name></italic> (<tp:taxon-name><tp:taxon-name-part taxon-name-part-type="order">Strepsiptera</tp:taxon-name-part></tp:taxon-name>, <tp:taxon-name><tp:taxon-name-part taxon-name-part-type="family">Stylopidae</tp:taxon-name-part></tp:taxon-name>) and revised taxonomic status of the parasite</article-title><source>Zookeys</source><day>1</day><month>9</month><year>2015</year><volume>2015</volume><issue>519</issue><fpage>117</fpage><lpage>139</lpage><pub-id pub-id-type="doi">10.3897/zookeys.519.6035</pub-id></mixed-citation></tp:treatment-meta><tp:nomenclature><tp:taxon-name>
                            <tp:taxon-name-part taxon-name-part-type="genus">Stylops</tp:taxon-name-part>
                            <tp:taxon-name-part taxon-name-part-type="species">nassonowi</tp:taxon-name-part>
                        </tp:taxon-name><tp:taxon-authority>Pierce</tp:taxon-authority><xref ref-type="fig" rid="F2">Figs 4</xref><xref ref-type="fig" rid="F3">, 5</xref><xref ref-type="fig" rid="F4">, 6–13</xref><xref ref-type="fig" rid="F4">, 20–21</xref><xref ref-type="fig" rid="F5">, 22–26</xref><tp:nomenclature-citation-list><tp:nomenclature-citation><tp:taxon-name><tp:taxon-name-part taxon-name-part-type="genus">Stylops</tp:taxon-name-part> <tp:taxon-name-part taxon-name-part-type="species">nassonowi</tp:taxon-name-part></tp:taxon-name><comment><xref ref-type="bibr" rid="B55">Pierce 1909</xref>: 105 [<abbrev xmlns:xlink="http://www.w3.org/1999/xlink" xlink:title="female" xlink:type="simple">F</abbrev>]. Resurrected name [previously synonymized with <italic><tp:taxon-name><tp:taxon-name-part taxon-name-part-type="genus">Stylops</tp:taxon-name-part> <tp:taxon-name-part taxon-name-part-type="species">melittae</tp:taxon-name-part></tp:taxon-name></italic> Kirby by <xref ref-type="bibr" rid="B41">Kinzelbach (1978)</xref>].</comment></tp:nomenclature-citation><tp:nomenclature-citation><tp:taxon-name><tp:taxon-name-part taxon-name-part-type="genus">Stylops</tp:taxon-name-part> <tp:taxon-name-part taxon-name-part-type="species">savignyi</tp:taxon-name-part></tp:taxon-name><comment> Hofender 1924: 254 [<abbrev xmlns:xlink="http://www.w3.org/1999/xlink" xlink:title="female" xlink:type="simple">F</abbrev>]. <bold>New synonyms.</bold></comment></tp:nomenclature-citation></tp:nomenclature-citation-list></tp:nomenclature><tp:treatment-sec sec-type="Diagnosis"><title>Diagnosis.</title><p>Female puparium. The female puparium of <italic><tp:taxon-name><tp:taxon-name-part taxon-name-part-type="genus">Stylops</tp:taxon-name-part> <tp:taxon-name-part taxon-name-part-type="species">nassonowi</tp:taxon-name-part></tp:taxon-name></italic> is almost indistinguishable from its sibling species, <italic><tp:taxon-name><tp:taxon-name-part taxon-name-part-type="genus">Stylops</tp:taxon-name-part> <tp:taxon-name-part taxon-name-part-type="species">aterrimus</tp:taxon-name-part></tp:taxon-name></italic> Newport (compare Figures <xref ref-type="fig" rid="F4">6–13</xref>, with Figures <xref ref-type="fig" rid="F4">14–19</xref>). There is probably no stable character that could differentiate female puparia of both species in terms of their morphology and coloration. However, the following few characters occur in one of the species with a higher probability, or are more pronounced in one of the two species: <italic><tp:taxon-name><tp:taxon-name-part taxon-name-part-type="genus">Stylops</tp:taxon-name-part> <tp:taxon-name-part taxon-name-part-type="species">nassonowi</tp:taxon-name-part></tp:taxon-name></italic> has the prothoracic flange of the brood opening typically more produced forward, less numerous mandibular sensilla (less than 10), and pigmentation of the prothorax more uniform except a pale apical part to the abdominal segment of the cephalothoracic venter (well visible in Figures <xref ref-type="fig" rid="F4">12</xref>, <xref ref-type="fig" rid="F4">13</xref>). By contrast, <italic><tp:taxon-name><tp:taxon-name-part taxon-name-part-type="genus">Stylops</tp:taxon-name-part> <tp:taxon-name-part taxon-name-part-type="species">aterrimus</tp:taxon-name-part></tp:taxon-name></italic> is more complex in pigmentation than <italic><tp:taxon-name><tp:taxon-name-part taxon-name-part-type="genus">Stylops</tp:taxon-name-part> <tp:taxon-name-part taxon-name-part-type="species">nassonowi</tp:taxon-name-part></tp:taxon-name></italic>, its dark markings on the ventral surfaces of the meso- and metathorax are usually well-developed and the metathorax has a more or less distinct transverse dark band, ultimately giving its apical half a nuanced darker appearance than the basal half (well visible in Figures <xref ref-type="fig" rid="F4">14–16</xref>). <italic><tp:taxon-name><tp:taxon-name-part taxon-name-part-type="genus">Stylops</tp:taxon-name-part> <tp:taxon-name-part taxon-name-part-type="species">nassonowi</tp:taxon-name-part></tp:taxon-name></italic> differs from other species (such as when compared to <italic><tp:taxon-name><tp:taxon-name-part taxon-name-part-type="genus">Stylops</tp:taxon-name-part> <tp:taxon-name-part taxon-name-part-type="species">ater</tp:taxon-name-part></tp:taxon-name></italic> Reichert, <italic><tp:taxon-name><tp:taxon-name-part taxon-name-part-type="genus">Stylops</tp:taxon-name-part> <tp:taxon-name-part taxon-name-part-type="species">melittae</tp:taxon-name-part></tp:taxon-name></italic> Kirby, <italic><tp:taxon-name><tp:taxon-name-part taxon-name-part-type="genus">Stylops</tp:taxon-name-part> <tp:taxon-name-part taxon-name-part-type="species">nevinsoni</tp:taxon-name-part></tp:taxon-name></italic> Perkins, <italic><tp:taxon-name><tp:taxon-name-part taxon-name-part-type="genus">Stylops</tp:taxon-name-part> <tp:taxon-name-part taxon-name-part-type="species">spreta</tp:taxon-name-part></tp:taxon-name></italic> Perkins, and <italic><tp:taxon-name><tp:taxon-name-part taxon-name-part-type="genus">Stylops</tp:taxon-name-part> <tp:taxon-name-part taxon-name-part-type="species">thwaitesi</tp:taxon-name-part></tp:taxon-name></italic> Perkins) mainly in body and head size (larger than <italic><tp:taxon-name><tp:taxon-name-part taxon-name-part-type="genus">Stylops</tp:taxon-name-part> <tp:taxon-name-part taxon-name-part-type="species">nevinsoni</tp:taxon-name-part></tp:taxon-name></italic>, <italic><tp:taxon-name><tp:taxon-name-part taxon-name-part-type="genus">Stylops</tp:taxon-name-part> <tp:taxon-name-part taxon-name-part-type="species">spreta</tp:taxon-name-part></tp:taxon-name></italic>, and <italic><tp:taxon-name><tp:taxon-name-part taxon-name-part-type="genus">Stylops</tp:taxon-name-part> <tp:taxon-name-part taxon-name-part-type="species">thwaitesi</tp:taxon-name-part></tp:taxon-name></italic>), in the short, dark, basal band (large dark basal band in <italic><tp:taxon-name><tp:taxon-name-part taxon-name-part-type="genus">Stylops</tp:taxon-name-part> <tp:taxon-name-part taxon-name-part-type="species">ater</tp:taxon-name-part></tp:taxon-name></italic>, <italic><tp:taxon-name><tp:taxon-name-part taxon-name-part-type="genus">Stylops</tp:taxon-name-part> <tp:taxon-name-part taxon-name-part-type="species">nevinsoni</tp:taxon-name-part></tp:taxon-name></italic>, <italic><tp:taxon-name><tp:taxon-name-part taxon-name-part-type="genus">Stylops</tp:taxon-name-part> <tp:taxon-name-part taxon-name-part-type="species">spreta</tp:taxon-name-part></tp:taxon-name></italic>, and <italic><tp:taxon-name><tp:taxon-name-part taxon-name-part-type="genus">Stylops</tp:taxon-name-part> <tp:taxon-name-part taxon-name-part-type="species">thwaitesi</tp:taxon-name-part></tp:taxon-name></italic>), described coloration of the cephalothorax, in the shape of the prothoracic flange of the brood opening (strongly curved in <italic><tp:taxon-name><tp:taxon-name-part taxon-name-part-type="genus">Stylops</tp:taxon-name-part> <tp:taxon-name-part taxon-name-part-type="species">thwaitesi</tp:taxon-name-part></tp:taxon-name></italic>; straight in <italic><tp:taxon-name><tp:taxon-name-part taxon-name-part-type="genus">Stylops</tp:taxon-name-part> <tp:taxon-name-part taxon-name-part-type="species">spreta</tp:taxon-name-part></tp:taxon-name></italic>; uniformly curved in <italic><tp:taxon-name><tp:taxon-name-part taxon-name-part-type="genus">Stylops</tp:taxon-name-part> <tp:taxon-name-part taxon-name-part-type="species">melittae</tp:taxon-name-part></tp:taxon-name></italic>, but slightly curved in <italic><tp:taxon-name><tp:taxon-name-part taxon-name-part-type="genus">Stylops</tp:taxon-name-part> <tp:taxon-name-part taxon-name-part-type="species">aterrimus</tp:taxon-name-part></tp:taxon-name></italic> and <italic><tp:taxon-name><tp:taxon-name-part taxon-name-part-type="genus">Stylops</tp:taxon-name-part> <tp:taxon-name-part taxon-name-part-type="species">nassonowi</tp:taxon-name-part></tp:taxon-name></italic>), in the shape of the head corners (strongly curved in <italic><tp:taxon-name><tp:taxon-name-part taxon-name-part-type="genus">Stylops</tp:taxon-name-part> <tp:taxon-name-part taxon-name-part-type="species">spreta</tp:taxon-name-part></tp:taxon-name></italic>, but only slightly curved in the other species), in the shape and sclerotization of the hypostomal and cephalic ridges (strongly sclerotized and dark in <italic><tp:taxon-name><tp:taxon-name-part taxon-name-part-type="genus">Stylops</tp:taxon-name-part> <tp:taxon-name-part taxon-name-part-type="species">melittae</tp:taxon-name-part></tp:taxon-name></italic>, but less pronounced in the other species), and the length of the clypeal sensilla.</p><p>First instar. Body elongate as in other species of <italic><tp:taxon-name><tp:taxon-name-part taxon-name-part-type="genus">Stylops</tp:taxon-name-part></tp:taxon-name></italic> except for <italic><tp:taxon-name><tp:taxon-name-part taxon-name-part-type="genus">Stylops</tp:taxon-name-part> <tp:taxon-name-part taxon-name-part-type="species">melittae</tp:taxon-name-part></tp:taxon-name></italic>, which has wider abdomen. Head dorsally with two olfactory foveae and four pairs of setae in contrast to <italic><tp:taxon-name><tp:taxon-name-part taxon-name-part-type="genus">Stylops</tp:taxon-name-part> <tp:taxon-name-part taxon-name-part-type="species">melittae</tp:taxon-name-part></tp:taxon-name></italic>, which has seven pairs of setae and no foveae. The frontal margin of the maxillae is not sagging in <italic><tp:taxon-name><tp:taxon-name-part taxon-name-part-type="genus">Stylops</tp:taxon-name-part> <tp:taxon-name-part taxon-name-part-type="species">aterrimus</tp:taxon-name-part></tp:taxon-name></italic> and <italic><tp:taxon-name><tp:taxon-name-part taxon-name-part-type="genus">Stylops</tp:taxon-name-part> <tp:taxon-name-part taxon-name-part-type="species">melittae</tp:taxon-name-part></tp:taxon-name></italic>, in contrast to that of <italic><tp:taxon-name><tp:taxon-name-part taxon-name-part-type="genus">Stylops</tp:taxon-name-part> <tp:taxon-name-part taxon-name-part-type="species">nassonowi</tp:taxon-name-part></tp:taxon-name></italic>. The cervix is indistinct in <italic><tp:taxon-name><tp:taxon-name-part taxon-name-part-type="genus">Stylops</tp:taxon-name-part> <tp:taxon-name-part taxon-name-part-type="species">nassonowi</tp:taxon-name-part></tp:taxon-name></italic> rather than more defined in <italic><tp:taxon-name><tp:taxon-name-part taxon-name-part-type="genus">Stylops</tp:taxon-name-part> <tp:taxon-name-part taxon-name-part-type="species">melittae</tp:taxon-name-part></tp:taxon-name></italic>, the latter possessing a narrower head ventrally. The caudal margins of the dorsal segments have spinullae, except for the pro- and mesothoracic segments, which are covered basally (bases are covered by the tergal margin and therefore not visible rather <!--PageBreak-->than fully exposed), while in <italic><tp:taxon-name><tp:taxon-name-part taxon-name-part-type="genus">Stylops</tp:taxon-name-part> <tp:taxon-name-part taxon-name-part-type="species">melittae</tp:taxon-name-part></tp:taxon-name></italic> some spinullae are covered and there is a gap in the center of dorsum where no spinullae are present. The sternal plates are broader than in <italic><tp:taxon-name><tp:taxon-name-part taxon-name-part-type="genus">Stylops</tp:taxon-name-part> <tp:taxon-name-part taxon-name-part-type="species">melittae</tp:taxon-name-part></tp:taxon-name></italic>.</p><fig id="F2" position="float" orientation="portrait"><label>Figure 4.</label><caption><p>Metasomal apex of female of <tp:taxon-name><tp:taxon-name-part taxon-name-part-type="genus">Andrena</tp:taxon-name-part> (<tp:taxon-name-part taxon-name-part-type="subgenus">Suandrena</tp:taxon-name-part>) <tp:taxon-name-part taxon-name-part-type="species">savignyi</tp:taxon-name-part></tp:taxon-name> Spinola from Riyadh, Saudi Arabia parasitized by <italic><tp:taxon-name><tp:taxon-name-part taxon-name-part-type="genus">Stylops</tp:taxon-name-part> <tp:taxon-name-part taxon-name-part-type="species">nassonowi</tp:taxon-name-part></tp:taxon-name></italic> Pierce, and depicting two females of the parasite exposed from under the apex of tergum IV.</p></caption><graphic xmlns:xlink="http://www.w3.org/1999/xlink" xlink:href="zookeys-519-117-g002.jpg" position="float" orientation="portrait" xlink:type="simple" id="oo_55470.jpg"/></fig><fig id="F3" position="float" orientation="portrait"><label>Figure 5.</label><caption><p>Detail from Figure <xref ref-type="fig" rid="F2">4</xref> showing one female of <italic><tp:taxon-name><tp:taxon-name-part taxon-name-part-type="genus">Stylops</tp:taxon-name-part> <tp:taxon-name-part taxon-name-part-type="species">nassonowi</tp:taxon-name-part></tp:taxon-name></italic> Pierce and numerous emergent first instars.</p></caption><graphic xmlns:xlink="http://www.w3.org/1999/xlink" xlink:href="zookeys-519-117-g003.jpg" position="float" orientation="portrait" xlink:type="simple" id="oo_55471.jpg"/></fig><fig id="F4" position="float" orientation="portrait"><label>Figures 6–21.</label><caption><p>Ventral (6–19) and dorsal views (20, 21) of cephalothoraxes of female puparia from <italic><tp:taxon-name><tp:taxon-name-part taxon-name-part-type="genus">Stylops</tp:taxon-name-part> <tp:taxon-name-part taxon-name-part-type="species">nassonowi</tp:taxon-name-part></tp:taxon-name></italic> Pierce (6–13, 20, 21) and <italic><tp:taxon-name><tp:taxon-name-part taxon-name-part-type="genus">Stylops</tp:taxon-name-part> <tp:taxon-name-part taxon-name-part-type="species">aterrimus</tp:taxon-name-part></tp:taxon-name></italic> Newport (14–19) <bold>6</bold> Voucher SCa5 (Czech Republic) <bold>7</bold> Voucher SCa6 (Czech Republic) <bold>8</bold> Voucher SHo1 (Turkey) <bold>9</bold> Voucher SSa1 (Saudi Arabia) <bold>10</bold> Voucher SSg1 (Czech Republic) <bold>11</bold> Voucher STi2 (Hungary) <bold>12</bold> Voucher STi4 (Czech Republic) <bold>13</bold> Voucher STi6 (Czech Republic) <bold>14</bold> Voucher SAg1 (Tunisia) <bold>15</bold> Voucher SBm1a (Czech Republic) <bold>16</bold> Voucher SBm1b (Czech Republic) <bold>17</bold> Voucher STig2 (Tunisia) <bold>18</bold> Voucher SCa7 (Switzerland) <bold>19</bold> Voucher Ssp1 (Tunisia) <bold>20</bold> Voucher SCa10 (Czech Republic) <bold>21</bold> Voucher STi6 (Czech Republic).</p></caption><graphic xmlns:xlink="http://www.w3.org/1999/xlink" xlink:href="zookeys-519-117-g004.jpg" position="float" orientation="portrait" xlink:type="simple" id="oo_55472.jpg"/></fig><fig id="F5" position="float" orientation="portrait"><label>Figures 22–26.</label><caption><p>First instar of <italic><tp:taxon-name><tp:taxon-name-part taxon-name-part-type="genus">Stylops</tp:taxon-name-part> <tp:taxon-name-part taxon-name-part-type="species">nassonowi</tp:taxon-name-part></tp:taxon-name></italic> Pierce <bold>22</bold> Dorsal view <bold>23</bold> Ventral view <bold>24</bold> Detail of head, ventral view <bold>25</bold> Detail of head, dorsal view <bold>26</bold> Thoracic segments, ventral view. Scale bars: 10 µm.</p></caption><graphic xmlns:xlink="http://www.w3.org/1999/xlink" xlink:href="zookeys-519-117-g005.jpg" position="float" orientation="portrait" xlink:type="simple" id="oo_55473.jpg"/></fig></tp:treatment-sec><tp:treatment-sec sec-type="Redescription"><title>Redescription.</title><p>Female and female puparium. Head two times wider than long, width to length 1.97–2.53 (n = 13, <overline>x</overline> = 2.15 mm), width 0.60–0.76 mm (<overline>x</overline> = 0.68 mm), length 0.30–0.36 mm (<overline>x</overline> = 0.32 mm); head posteriorly defined by single incomplete or ill-defined cephalic ridge on dorsal surface, paired cephalic ridge on ventral surface and posterior head thickening (lower margin of brood opening). Head corners short and narrow on ventral surface, slightly diverging posteriorly, head corners shorter than head on dorsal surface laterally, but inner posterior extension of ventral cephalic ridge (joint of ventral cephalic ridge and posterior head thickening) extends as far as head posterior margin on dorsal surface; ventral cephalic ridge posteromedially oriented; <!--PageBreak-->head corners not produced laterally beyond prothorax, head narrower than prothorax and thus cephalothorax continuously diverging posteriorly. Mandibles large, not extending from head contour in ventral view; inner apical tooth well-developed; apex ventrally with 5–8 sensilla, intermandibular distance 0.17–0.20 mm (<overline>x</overline> = 0.19 mm). Labiomaxillary area about 2–2.5× longer than wide; maxillary area distinctly prominent, overlapping mandible at about one third of its width, maxilla with 7–16 sensilla <!--PageBreak-->laterally; labial area without sensilla, more or less prominent and faintly divided into two parts medially (probably postmentum and prementum). Oral ridge (hypopharynx) well developed, rectangular, apically straight, occupying about half of intermandibular area; epipharynx slightly produced, pale, about as long as oral ridge. Hypostomal ridge (from outer margin of mandible to cephalic ridge and separating maxillary area from head corner) slightly sinuous, about as long as intermandibular distance or slightly longer. Labral area well developed, large, arcuate apically, slightly darker than clypeus in most specimens. Clypeus transverse, exceeding mandibles laterally and apically, apex straight or slightly concave, lateral corners prominent, with about 10–30 short sensilla laterally. Brood opening wide, distinctly wider than distance between mandibles; prothoracic flange (dorsal cover of brood opening) sclerotized, arcuate, laterally curved more than medially, apical margin almost straight, in some specimens more produced forward than in others; posterior head thickening (lower margin of brood opening) more uniformly arcuate than flange; overlap of prothoracic flange and posterior head thickening relatively short, about as long as cephalic ridge thick; joint of posterior head thickening and ventral cephalic ridge small, often serrate, slightly lighter than cephalic ridge. Cephalothorax usually slightly wider than long, but longer than <!--PageBreak-->wide in some specimens, width to length 0.85–1.18 (<overline>x</overline> = 1.05), width 1.05–1.41 mm (<overline>x</overline> = 1.24 mm), length 1.04–1.27 mm (<overline>x</overline> = 1.18 mm); cephalothorax compact, all segments fused, pigmentation denser laterally than medially. Pro- and mesothoracic intersegmental ridges distinct medially on ventral surface; paired pro- and mesothoracic ridges variable in size, usually distinct on dorsal surface. Pro- and mesothorax uniformly light yellowish-brown except pale prothoracic ridge and slightly darker surrounding integument, posterior part of mesothorax with pair of dark brown spots variable in size (absent in some specimens), distinct lighter area in center of mesothoracic ridge; metathorax uniformly pigmented with paired posterolateral dark brown spots (absent in some specimens); abdominal part of cephalothorax dichromatic, apical part lightest of cephalothorax, nearly transparent, and basal band dark brown, basal band short, not extending toward spiracles, division between basal band and remainder of cephalothorax nearly straight in all parts. Spiracles not prominent, positioned at widest part of posterior part of cephalothorax. Canalis prolifer on abdominal segments I–VII; single median tuba prolifera positioned on posterior third of segments II–VI.</p><p>First instar. Body length 135–192 μm (without caudal setae); caudal setae approximately one half body length; with minute terminal leaf-like structure (“Haftlappen”: <italic>vide</italic> <xref ref-type="bibr" rid="B56">Pohl 2000</xref>). Head dorsally with four pairs of setae and two olfactory foveae. Mandibles with short setae. Maxillae distinct; frontal margin of maxillae emarginate; rudimentary maxillary palpi circular; ventral opening of praeoral cavity semicircular and isolated from cervix; labium reduced.</p><p>Posterior margin of dorsal tergites with spinullae, all spinullae covered basally by tergal margin except for pro- and mesothoracic segments. Each thoracic tergite with two submedian and lateral rows of setae. Coxae broad; each coxa bearing one coxal bristle and 6–7 cuticular outgrowths distributed among three coxal teeth at anterior part of coxa; coxal bristle on pro- and mesothorax at least two times as long as coxal teeth. Trochanterofemur always with femoral spur and bristle almost as long as coxal bristle, and one cuticular outgrowth. Pro- and mesotarsi elongate and slightly enlarged, metatarsi rod-like. Sternal plates broad, with one pair of setae on each plate, with a few outgrowths (about 6) on their posterior margins. Precoxal pleural membrane with small number of microtrichia (about 3) on prothorax, and with transverse row of microtrichia on meso- and metathorax. Short row of cuticular outgrowths (“Spinulaeplatte” <italic>sensu</italic> <xref ref-type="bibr" rid="B9">Borchert 1963</xref>) on sternite I. Posterior margins of abdominal sternites with spinullae, some spinullae covered basally. Abdominal segment X with anus, shortened and fused with segment IX, positioned dorsally; segment XI split in two parts and positioned ventrally, bearing caudal setae.</p></tp:treatment-sec><tp:treatment-sec sec-type="DNA sequences"><title>DNA sequences.</title><p><italic><tp:taxon-name><tp:taxon-name-part taxon-name-part-type="genus">Stylops</tp:taxon-name-part> <tp:taxon-name-part taxon-name-part-type="species">nassonowi</tp:taxon-name-part></tp:taxon-name></italic> differs significantly in DNA barcode sequence distance, which is consistently about 4% or more from other species, including <italic><tp:taxon-name><tp:taxon-name-part taxon-name-part-type="genus">Stylops</tp:taxon-name-part> <tp:taxon-name-part taxon-name-part-type="species">aterrimus</tp:taxon-name-part></tp:taxon-name></italic>. At the same time, the distances within the species are about 1.5% in distance or even less (Table <xref ref-type="table" rid="T2">2</xref>). The only exception is an individual collected in eastern Turkey, which differs from all other sequenced individuals of <italic><tp:taxon-name><tp:taxon-name-part taxon-name-part-type="genus">Stylops</tp:taxon-name-part> <tp:taxon-name-part taxon-name-part-type="species">nassonowi</tp:taxon-name-part></tp:taxon-name></italic> in 1.3–1.9% distance and might represent an isolated population or perhaps different subspecies. Greater sampling is needed across the distribution of the species, particularly the Levant and elsewhere in Arabia.</p><!--PageBreak--></tp:treatment-sec><tp:treatment-sec><!--Section generated to contain objects referenced in tp:taxon-treatment.--><table-wrap id="T2" position="float" orientation="portrait"><label>Table 2.</label><caption><p>DNA distance matrix among samples of <italic><tp:taxon-name><tp:taxon-name-part taxon-name-part-type="genus">Stylops</tp:taxon-name-part> <tp:taxon-name-part taxon-name-part-type="species">nassonowi</tp:taxon-name-part></tp:taxon-name></italic> Pierce, <italic><tp:taxon-name><tp:taxon-name-part taxon-name-part-type="genus">Stylops</tp:taxon-name-part> <tp:taxon-name-part taxon-name-part-type="species">aterrimus</tp:taxon-name-part></tp:taxon-name></italic> Newport, and other representative species. Distances below 2% are highlighted yellow, showing closely related individuals; <italic><tp:taxon-name><tp:taxon-name-part taxon-name-part-type="genus">Stylops</tp:taxon-name-part></tp:taxon-name></italic> Kirby from <tp:taxon-name><tp:taxon-name-part taxon-name-part-type="genus">Andrena</tp:taxon-name-part> (<tp:taxon-name-part taxon-name-part-type="subgenus">Suandrena</tp:taxon-name-part>) <tp:taxon-name-part taxon-name-part-type="species">savignyi</tp:taxon-name-part></tp:taxon-name> Spinola in Saudi Arabia indicated in red.</p></caption><table id="TID0EP3AI" rules="all"><tbody><tr><th rowspan="1" colspan="1"><italic><tp:taxon-name><tp:taxon-name-part taxon-name-part-type="genus">Stylops</tp:taxon-name-part></tp:taxon-name></italic></th><th rowspan="1" colspan="1"/><th rowspan="1" colspan="1"><italic>S. m.</italic></th><th rowspan="1" colspan="1"><italic>S. nev.</italic></th><th rowspan="1" colspan="1"><italic>S. spreta</italic></th><th rowspan="1" colspan="1"><italic>S. m.</italic></th><th rowspan="1" colspan="1"><italic>S. ater</italic></th><th rowspan="1" colspan="1"><italic>S. a.</italic></th><th rowspan="1" colspan="1"><italic>S. a.</italic></th><th rowspan="1" colspan="1"><italic>S. a.</italic></th><th rowspan="1" colspan="1"><italic>S. a.</italic></th><th rowspan="1" colspan="1"><italic>S. a.</italic></th><th rowspan="1" colspan="1"><italic>S. a.</italic></th><th rowspan="1" colspan="1"><italic>S. a.</italic></th></tr><tr><th rowspan="1" colspan="1"/><th rowspan="1" colspan="1">voucher</th><th rowspan="1" colspan="1">SFl1</th><th rowspan="1" colspan="1">SFu1</th><th rowspan="1" colspan="1">SMi1</th><th rowspan="1" colspan="1">SNi1</th><th rowspan="1" colspan="1">SVa2</th><th rowspan="1" colspan="1">SAg1</th><th rowspan="1" colspan="1">SBm1</th><th rowspan="1" colspan="1">STig1</th><th rowspan="1" colspan="1">STig2</th><th rowspan="1" colspan="1">Ssp1</th><th rowspan="1" colspan="1">SCa7</th><th rowspan="1" colspan="1">SCa8</th></tr><tr><td rowspan="1" colspan="1"><italic><tp:taxon-name><tp:taxon-name-part taxon-name-part-type="genus">Stylops</tp:taxon-name-part> <tp:taxon-name-part taxon-name-part-type="species">nevinsoni</tp:taxon-name-part></tp:taxon-name></italic></td><td rowspan="1" colspan="1">SFu1</td><td rowspan="1" colspan="1">0.1075</td><td rowspan="1" colspan="1">-</td><td rowspan="1" colspan="1">-</td><td rowspan="1" colspan="1">-</td><td rowspan="1" colspan="1">-</td><td rowspan="1" colspan="1">-</td><td rowspan="1" colspan="1">-</td><td rowspan="1" colspan="1">-</td><td rowspan="1" colspan="1">-</td><td rowspan="1" colspan="1">-</td><td rowspan="1" colspan="1">-</td><td rowspan="1" colspan="1">-</td></tr><tr><td rowspan="1" colspan="1"><italic><tp:taxon-name><tp:taxon-name-part taxon-name-part-type="genus">Stylops</tp:taxon-name-part> <tp:taxon-name-part taxon-name-part-type="species">spreta</tp:taxon-name-part></tp:taxon-name></italic></td><td rowspan="1" colspan="1">SMi1</td><td rowspan="1" colspan="1">0.1243</td><td rowspan="1" colspan="1">0.1456</td><td rowspan="1" colspan="1">-</td><td rowspan="1" colspan="1">-</td><td rowspan="1" colspan="1">-</td><td rowspan="1" colspan="1">-</td><td rowspan="1" colspan="1">-</td><td rowspan="1" colspan="1">-</td><td rowspan="1" colspan="1">-</td><td rowspan="1" colspan="1">-</td><td rowspan="1" colspan="1">-</td><td rowspan="1" colspan="1">-</td></tr><tr><td rowspan="1" colspan="1"><italic><tp:taxon-name><tp:taxon-name-part taxon-name-part-type="genus">Stylops</tp:taxon-name-part> <tp:taxon-name-part taxon-name-part-type="species">melittae</tp:taxon-name-part></tp:taxon-name></italic></td><td rowspan="1" colspan="1">SNi1</td><td rowspan="1" colspan="1" style="background-color: yellow;">0.0035</td><td rowspan="1" colspan="1">0.1081</td><td rowspan="1" colspan="1">0.1243</td><td rowspan="1" colspan="1">-</td><td rowspan="1" colspan="1">-</td><td rowspan="1" colspan="1">-</td><td rowspan="1" colspan="1">-</td><td rowspan="1" colspan="1">-</td><td rowspan="1" colspan="1">-</td><td rowspan="1" colspan="1">-</td><td rowspan="1" colspan="1">-</td><td rowspan="1" colspan="1">-</td></tr><tr><td rowspan="1" colspan="1"><italic><tp:taxon-name><tp:taxon-name-part taxon-name-part-type="genus">Stylops</tp:taxon-name-part> <tp:taxon-name-part taxon-name-part-type="species">ater</tp:taxon-name-part></tp:taxon-name></italic></td><td rowspan="1" colspan="1">SVa2</td><td rowspan="1" colspan="1">0.1440</td><td rowspan="1" colspan="1">0.1451</td><td rowspan="1" colspan="1">0.1746</td><td rowspan="1" colspan="1">0.1453</td><td rowspan="1" colspan="1">-</td><td rowspan="1" colspan="1">-</td><td rowspan="1" colspan="1">-</td><td rowspan="1" colspan="1">-</td><td rowspan="1" colspan="1">-</td><td rowspan="1" colspan="1">-</td><td rowspan="1" colspan="1">-</td><td rowspan="1" colspan="1">-</td></tr><tr><td rowspan="1" colspan="1"><italic><tp:taxon-name><tp:taxon-name-part taxon-name-part-type="genus">Stylops</tp:taxon-name-part> <tp:taxon-name-part taxon-name-part-type="species">aterrimus</tp:taxon-name-part></tp:taxon-name></italic></td><td rowspan="1" colspan="1">SAg1</td><td rowspan="1" colspan="1">0.1300</td><td rowspan="1" colspan="1">0.1355</td><td rowspan="1" colspan="1">0.1511</td><td rowspan="1" colspan="1">0.1276</td><td rowspan="1" colspan="1">0.1437</td><td rowspan="1" colspan="1">-</td><td rowspan="1" colspan="1">-</td><td rowspan="1" colspan="1">-</td><td rowspan="1" colspan="1">-</td><td rowspan="1" colspan="1">-</td><td rowspan="1" colspan="1">-</td><td rowspan="1" colspan="1">-</td></tr><tr><td rowspan="1" colspan="1"><italic><tp:taxon-name><tp:taxon-name-part taxon-name-part-type="genus">Stylops</tp:taxon-name-part> <tp:taxon-name-part taxon-name-part-type="species">aterrimus</tp:taxon-name-part></tp:taxon-name></italic></td><td rowspan="1" colspan="1">SBm1</td><td rowspan="1" colspan="1">0.1176</td><td rowspan="1" colspan="1">0.1353</td><td rowspan="1" colspan="1">0.1448</td><td rowspan="1" colspan="1">0.1157</td><td rowspan="1" colspan="1">0.1337</td><td rowspan="1" colspan="1" style="background-color: yellow;">0.0151</td><td rowspan="1" colspan="1">-</td><td rowspan="1" colspan="1">-</td><td rowspan="1" colspan="1">-</td><td rowspan="1" colspan="1">-</td><td rowspan="1" colspan="1">-</td><td rowspan="1" colspan="1">-</td></tr><tr><td rowspan="1" colspan="1"><italic><tp:taxon-name><tp:taxon-name-part taxon-name-part-type="genus">Stylops</tp:taxon-name-part> <tp:taxon-name-part taxon-name-part-type="species">aterrimus</tp:taxon-name-part></tp:taxon-name></italic></td><td rowspan="1" colspan="1">STig1</td><td rowspan="1" colspan="1">0.1300</td><td rowspan="1" colspan="1">0.1355</td><td rowspan="1" colspan="1">0.1511</td><td rowspan="1" colspan="1">0.1276</td><td rowspan="1" colspan="1">0.1437</td><td rowspan="1" colspan="1" style="background-color: yellow;">0.0000</td><td rowspan="1" colspan="1" style="background-color: yellow;">0.0151</td><td rowspan="1" colspan="1">-</td><td rowspan="1" colspan="1">-</td><td rowspan="1" colspan="1">-</td><td rowspan="1" colspan="1">-</td><td rowspan="1" colspan="1">-</td></tr><tr><td rowspan="1" colspan="1"><italic><tp:taxon-name><tp:taxon-name-part taxon-name-part-type="genus">Stylops</tp:taxon-name-part> <tp:taxon-name-part taxon-name-part-type="species">aterrimus</tp:taxon-name-part></tp:taxon-name></italic></td><td rowspan="1" colspan="1">STig2</td><td rowspan="1" colspan="1">0.1410</td><td rowspan="1" colspan="1">0.1465</td><td rowspan="1" colspan="1">0.1632</td><td rowspan="1" colspan="1">0.1383</td><td rowspan="1" colspan="1">0.1533</td><td rowspan="1" colspan="1" style="background-color: yellow;">0.0017</td><td rowspan="1" colspan="1" style="background-color: yellow;">0.0178</td><td rowspan="1" colspan="1" style="background-color: yellow;">0.0017</td><td rowspan="1" colspan="1">-</td><td rowspan="1" colspan="1">-</td><td rowspan="1" colspan="1">-</td><td rowspan="1" colspan="1">-</td></tr><tr><td rowspan="1" colspan="1"><italic><tp:taxon-name><tp:taxon-name-part taxon-name-part-type="genus">Stylops</tp:taxon-name-part> <tp:taxon-name-part taxon-name-part-type="species">aterrimus</tp:taxon-name-part></tp:taxon-name></italic></td><td rowspan="1" colspan="1">Ssp1</td><td rowspan="1" colspan="1">0.1300</td><td rowspan="1" colspan="1">0.1374</td><td rowspan="1" colspan="1">0.1489</td><td rowspan="1" colspan="1">0.1276</td><td rowspan="1" colspan="1">0.1415</td><td rowspan="1" colspan="1" style="background-color: yellow;">0.0017</td><td rowspan="1" colspan="1" style="background-color: yellow;">0.0134</td><td rowspan="1" colspan="1" style="background-color: yellow;">0.0017</td><td rowspan="1" colspan="1" style="background-color: yellow;">0.0035</td><td rowspan="1" colspan="1">-</td><td rowspan="1" colspan="1">-</td><td rowspan="1" colspan="1">-</td></tr><tr><td rowspan="1" colspan="1"><italic><tp:taxon-name><tp:taxon-name-part taxon-name-part-type="genus">Stylops</tp:taxon-name-part> <tp:taxon-name-part taxon-name-part-type="species">aterrimus</tp:taxon-name-part></tp:taxon-name></italic></td><td rowspan="1" colspan="1">SCa7</td><td rowspan="1" colspan="1">0.1155</td><td rowspan="1" colspan="1">0.1331</td><td rowspan="1" colspan="1">0.1426</td><td rowspan="1" colspan="1">0.1136</td><td rowspan="1" colspan="1">0.1315</td><td rowspan="1" colspan="1" style="background-color: yellow;">0.0168</td><td rowspan="1" colspan="1" style="background-color: yellow;">0.0017</td><td rowspan="1" colspan="1" style="background-color: yellow;">0.0168</td><td rowspan="1" colspan="1" style="background-color: yellow;">0.0196</td><td rowspan="1" colspan="1" style="background-color: yellow;">0.0151</td><td rowspan="1" colspan="1">-</td><td rowspan="1" colspan="1">-</td></tr><tr><td rowspan="1" colspan="1"><italic><tp:taxon-name><tp:taxon-name-part taxon-name-part-type="genus">Stylops</tp:taxon-name-part> <tp:taxon-name-part taxon-name-part-type="species">aterrimus</tp:taxon-name-part></tp:taxon-name></italic></td><td rowspan="1" colspan="1">SCa8</td><td rowspan="1" colspan="1">0.1176</td><td rowspan="1" colspan="1">0.1353</td><td rowspan="1" colspan="1">0.1448</td><td rowspan="1" colspan="1">0.1157</td><td rowspan="1" colspan="1">0.1337</td><td rowspan="1" colspan="1" style="background-color: yellow;">0.0151</td><td rowspan="1" colspan="1" style="background-color: yellow;">0.0000</td><td rowspan="1" colspan="1" style="background-color: yellow;">0.0151</td><td rowspan="1" colspan="1" style="background-color: yellow;">0.0178</td><td rowspan="1" colspan="1" style="background-color: yellow;">0.0134</td><td rowspan="1" colspan="1" style="background-color: yellow;">0.0017</td><td rowspan="1" colspan="1">-</td></tr><tr><td rowspan="1" colspan="1"><italic><tp:taxon-name><tp:taxon-name-part taxon-name-part-type="genus">Stylops</tp:taxon-name-part> <tp:taxon-name-part taxon-name-part-type="species">nassonowi</tp:taxon-name-part></tp:taxon-name></italic></td><td rowspan="1" colspan="1">SCa1</td><td rowspan="1" colspan="1">0.1286</td><td rowspan="1" colspan="1">0.1387</td><td rowspan="1" colspan="1">0.1385</td><td rowspan="1" colspan="1">0.1245</td><td rowspan="1" colspan="1">0.1484</td><td rowspan="1" colspan="1">0.0431</td><td rowspan="1" colspan="1">0.0414</td><td rowspan="1" colspan="1">0.0431</td><td rowspan="1" colspan="1">0.0438</td><td rowspan="1" colspan="1">0.0412</td><td rowspan="1" colspan="1">0.0433</td><td rowspan="1" colspan="1">0.0414</td></tr><tr><td rowspan="1" colspan="1"><italic><tp:taxon-name><tp:taxon-name-part taxon-name-part-type="genus">Stylops</tp:taxon-name-part> <tp:taxon-name-part taxon-name-part-type="species">nassonowi</tp:taxon-name-part></tp:taxon-name></italic></td><td rowspan="1" colspan="1">SCa2</td><td rowspan="1" colspan="1">0.1265</td><td rowspan="1" colspan="1">0.1337</td><td rowspan="1" colspan="1">0.1375</td><td rowspan="1" colspan="1">0.1242</td><td rowspan="1" colspan="1">0.1406</td><td rowspan="1" colspan="1">0.0410</td><td rowspan="1" colspan="1">0.0394</td><td rowspan="1" colspan="1">0.0410</td><td rowspan="1" colspan="1">0.0416</td><td rowspan="1" colspan="1">0.0393</td><td rowspan="1" colspan="1">0.0412</td><td rowspan="1" colspan="1">0.0394</td></tr><tr><td rowspan="1" colspan="1"><italic><tp:taxon-name><tp:taxon-name-part taxon-name-part-type="genus">Stylops</tp:taxon-name-part> <tp:taxon-name-part taxon-name-part-type="species">nassonowi</tp:taxon-name-part></tp:taxon-name></italic></td><td rowspan="1" colspan="1">SCa4</td><td rowspan="1" colspan="1">0.1285</td><td rowspan="1" colspan="1">0.1357</td><td rowspan="1" colspan="1">0.1394</td><td rowspan="1" colspan="1">0.1262</td><td rowspan="1" colspan="1">0.1426</td><td rowspan="1" colspan="1">0.0428</td><td rowspan="1" colspan="1">0.0411</td><td rowspan="1" colspan="1">0.0428</td><td rowspan="1" colspan="1">0.0434</td><td rowspan="1" colspan="1">0.0410</td><td rowspan="1" colspan="1">0.0429</td><td rowspan="1" colspan="1">0.0411</td></tr><tr><td rowspan="1" colspan="1"><italic><tp:taxon-name><tp:taxon-name-part taxon-name-part-type="genus">Stylops</tp:taxon-name-part> <tp:taxon-name-part taxon-name-part-type="species">nassonowi</tp:taxon-name-part></tp:taxon-name></italic></td><td rowspan="1" colspan="1">SCa5</td><td rowspan="1" colspan="1">0.1345</td><td rowspan="1" colspan="1">0.1418</td><td rowspan="1" colspan="1">0.1457</td><td rowspan="1" colspan="1">0.1321</td><td rowspan="1" colspan="1">0.1492</td><td rowspan="1" colspan="1">0.0446</td><td rowspan="1" colspan="1">0.0429</td><td rowspan="1" colspan="1">0.0446</td><td rowspan="1" colspan="1">0.0435</td><td rowspan="1" colspan="1">0.0427</td><td rowspan="1" colspan="1">0.0448</td><td rowspan="1" colspan="1">0.0429</td></tr><tr><td rowspan="1" colspan="1"><italic><tp:taxon-name><tp:taxon-name-part taxon-name-part-type="genus">Stylops</tp:taxon-name-part> <tp:taxon-name-part taxon-name-part-type="species">nassonowi</tp:taxon-name-part></tp:taxon-name></italic></td><td rowspan="1" colspan="1">SCa6</td><td rowspan="1" colspan="1">0.1265</td><td rowspan="1" colspan="1">0.1337</td><td rowspan="1" colspan="1">0.1375</td><td rowspan="1" colspan="1">0.1242</td><td rowspan="1" colspan="1">0.1406</td><td rowspan="1" colspan="1">0.0410</td><td rowspan="1" colspan="1">0.0394</td><td rowspan="1" colspan="1">0.0410</td><td rowspan="1" colspan="1">0.0416</td><td rowspan="1" colspan="1">0.0393</td><td rowspan="1" colspan="1">0.0412</td><td rowspan="1" colspan="1">0.0394</td></tr><tr><td rowspan="1" colspan="1"><italic><tp:taxon-name><tp:taxon-name-part taxon-name-part-type="genus">Stylops</tp:taxon-name-part> <tp:taxon-name-part taxon-name-part-type="species">nassonowi</tp:taxon-name-part></tp:taxon-name></italic></td><td rowspan="1" colspan="1">SCa9</td><td rowspan="1" colspan="1">0.1285</td><td rowspan="1" colspan="1">0.1357</td><td rowspan="1" colspan="1">0.1394</td><td rowspan="1" colspan="1">0.1262</td><td rowspan="1" colspan="1">0.1426</td><td rowspan="1" colspan="1">0.0428</td><td rowspan="1" colspan="1">0.0411</td><td rowspan="1" colspan="1">0.0428</td><td rowspan="1" colspan="1">0.0434</td><td rowspan="1" colspan="1">0.0410</td><td rowspan="1" colspan="1">0.0429</td><td rowspan="1" colspan="1">0.0411</td></tr><tr><td rowspan="1" colspan="1"><italic><tp:taxon-name><tp:taxon-name-part taxon-name-part-type="genus">Stylops</tp:taxon-name-part> <tp:taxon-name-part taxon-name-part-type="species">nassonowi</tp:taxon-name-part></tp:taxon-name></italic></td><td rowspan="1" colspan="1">SCa10</td><td rowspan="1" colspan="1">0.1330</td><td rowspan="1" colspan="1">0.1401</td><td rowspan="1" colspan="1">0.1439</td><td rowspan="1" colspan="1">0.1305</td><td rowspan="1" colspan="1">0.1428</td><td rowspan="1" colspan="1">0.0464</td><td rowspan="1" colspan="1">0.0447</td><td rowspan="1" colspan="1">0.0464</td><td rowspan="1" colspan="1">0.0472</td><td rowspan="1" colspan="1">0.0446</td><td rowspan="1" colspan="1">0.0466</td><td rowspan="1" colspan="1">0.0447</td></tr><tr><td rowspan="1" colspan="1"><italic><tp:taxon-name><tp:taxon-name-part taxon-name-part-type="genus">Stylops</tp:taxon-name-part> <tp:taxon-name-part taxon-name-part-type="species">nassonowi</tp:taxon-name-part></tp:taxon-name></italic></td><td rowspan="1" colspan="1">SHo1</td><td rowspan="1" colspan="1">0.1262</td><td rowspan="1" colspan="1">0.1335</td><td rowspan="1" colspan="1">0.1392</td><td rowspan="1" colspan="1">0.1240</td><td rowspan="1" colspan="1">0.1404</td><td rowspan="1" colspan="1">0.0375</td><td rowspan="1" colspan="1">0.0358</td><td rowspan="1" colspan="1">0.0375</td><td rowspan="1" colspan="1">0.0378</td><td rowspan="1" colspan="1">0.0357</td><td rowspan="1" colspan="1">0.0376</td><td rowspan="1" colspan="1">0.0358</td></tr><tr><td rowspan="1" colspan="1"><italic><tp:taxon-name><tp:taxon-name-part taxon-name-part-type="genus">Stylops</tp:taxon-name-part> <tp:taxon-name-part taxon-name-part-type="species">nassonowi</tp:taxon-name-part></tp:taxon-name></italic></td><td rowspan="1" colspan="1">SSa1</td><td rowspan="1" colspan="1">0.1290</td><td rowspan="1" colspan="1">0.1340</td><td rowspan="1" colspan="1">0.1397</td><td rowspan="1" colspan="1">0.1267</td><td rowspan="1" colspan="1">0.1410</td><td rowspan="1" colspan="1">0.0411</td><td rowspan="1" colspan="1">0.0395</td><td rowspan="1" colspan="1">0.0411</td><td rowspan="1" colspan="1">0.0417</td><td rowspan="1" colspan="1">0.0393</td><td rowspan="1" colspan="1">0.0413</td><td rowspan="1" colspan="1">0.0395</td></tr><tr><td rowspan="1" colspan="1"><italic><tp:taxon-name><tp:taxon-name-part taxon-name-part-type="genus">Stylops</tp:taxon-name-part> <tp:taxon-name-part taxon-name-part-type="species">nassonowi</tp:taxon-name-part></tp:taxon-name></italic></td><td rowspan="1" colspan="1">SSg1</td><td rowspan="1" colspan="1">0.1285</td><td rowspan="1" colspan="1">0.1357</td><td rowspan="1" colspan="1">0.1394</td><td rowspan="1" colspan="1">0.1262</td><td rowspan="1" colspan="1">0.1426</td><td rowspan="1" colspan="1">0.0428</td><td rowspan="1" colspan="1">0.0411</td><td rowspan="1" colspan="1">0.0428</td><td rowspan="1" colspan="1">0.0434</td><td rowspan="1" colspan="1">0.0410</td><td rowspan="1" colspan="1">0.0429</td><td rowspan="1" colspan="1">0.0411</td></tr><tr><td rowspan="1" colspan="1"><italic><tp:taxon-name><tp:taxon-name-part taxon-name-part-type="genus">Stylops</tp:taxon-name-part> <tp:taxon-name-part taxon-name-part-type="species">nassonowi</tp:taxon-name-part></tp:taxon-name></italic></td><td rowspan="1" colspan="1">STi1</td><td rowspan="1" colspan="1">0.1285</td><td rowspan="1" colspan="1">0.1357</td><td rowspan="1" colspan="1">0.1394</td><td rowspan="1" colspan="1">0.1262</td><td rowspan="1" colspan="1">0.1426</td><td rowspan="1" colspan="1">0.0428</td><td rowspan="1" colspan="1">0.0411</td><td rowspan="1" colspan="1">0.0428</td><td rowspan="1" colspan="1">0.0434</td><td rowspan="1" colspan="1">0.0410</td><td rowspan="1" colspan="1">0.0429</td><td rowspan="1" colspan="1">0.0411</td></tr><tr><td rowspan="1" colspan="1"><italic><tp:taxon-name><tp:taxon-name-part taxon-name-part-type="genus">Stylops</tp:taxon-name-part> <tp:taxon-name-part taxon-name-part-type="species">nassonowi</tp:taxon-name-part></tp:taxon-name></italic></td><td rowspan="1" colspan="1">STi2</td><td rowspan="1" colspan="1">0.1285</td><td rowspan="1" colspan="1">0.1357</td><td rowspan="1" colspan="1">0.1394</td><td rowspan="1" colspan="1">0.1262</td><td rowspan="1" colspan="1">0.1426</td><td rowspan="1" colspan="1">0.0428</td><td rowspan="1" colspan="1">0.0411</td><td rowspan="1" colspan="1">0.0428</td><td rowspan="1" colspan="1">0.0434</td><td rowspan="1" colspan="1">0.0410</td><td rowspan="1" colspan="1">0.0429</td><td rowspan="1" colspan="1">0.0411</td></tr><tr><td rowspan="1" colspan="1"><italic><tp:taxon-name><tp:taxon-name-part taxon-name-part-type="genus">Stylops</tp:taxon-name-part> <tp:taxon-name-part taxon-name-part-type="species">nassonowi</tp:taxon-name-part></tp:taxon-name></italic></td><td rowspan="1" colspan="1">STi4</td><td rowspan="1" colspan="1">0.1285</td><td rowspan="1" colspan="1">0.1357</td><td rowspan="1" colspan="1">0.1394</td><td rowspan="1" colspan="1">0.1262</td><td rowspan="1" colspan="1">0.1426</td><td rowspan="1" colspan="1">0.0428</td><td rowspan="1" colspan="1">0.0411</td><td rowspan="1" colspan="1">0.0428</td><td rowspan="1" colspan="1">0.0434</td><td rowspan="1" colspan="1">0.0410</td><td rowspan="1" colspan="1">0.0429</td><td rowspan="1" colspan="1">0.0411</td></tr><tr><td rowspan="1" colspan="1"><italic><tp:taxon-name><tp:taxon-name-part taxon-name-part-type="genus">Stylops</tp:taxon-name-part> <tp:taxon-name-part taxon-name-part-type="species">nassonowi</tp:taxon-name-part></tp:taxon-name></italic></td><td rowspan="1" colspan="1">STi6</td><td rowspan="1" colspan="1">0.1265</td><td rowspan="1" colspan="1">0.1337</td><td rowspan="1" colspan="1">0.1375</td><td rowspan="1" colspan="1">0.1242</td><td rowspan="1" colspan="1">0.1406</td><td rowspan="1" colspan="1">0.0410</td><td rowspan="1" colspan="1">0.0394</td><td rowspan="1" colspan="1">0.0410</td><td rowspan="1" colspan="1">0.0416</td><td rowspan="1" colspan="1">0.0393</td><td rowspan="1" colspan="1">0.0412</td><td rowspan="1" colspan="1">0.0394</td></tr></tbody></table><table id="TID0EURCI" rules="all"><tbody><tr><th rowspan="1" colspan="1"><italic><tp:taxon-name><tp:taxon-name-part taxon-name-part-type="genus">Stylops</tp:taxon-name-part></tp:taxon-name></italic></th><th rowspan="1" colspan="1"/><th rowspan="1" colspan="1"><italic>S. nass.</italic></th><th rowspan="1" colspan="1"><italic>S. nass.</italic></th><th rowspan="1" colspan="1"><italic>S. nass.</italic></th><th rowspan="1" colspan="1"><italic>S. nass.</italic></th><th rowspan="1" colspan="1"><italic>S. nass.</italic></th><th rowspan="1" colspan="1"><italic>S. nass.</italic></th><th rowspan="1" colspan="1"><italic>S. nass.</italic></th><th rowspan="1" colspan="1"><italic>S. nass.</italic></th><th rowspan="1" colspan="1"><italic>S. nass.</italic></th><th rowspan="1" colspan="1"><italic>S. nass.</italic></th><th rowspan="1" colspan="1"><italic>S. nass.</italic></th><th rowspan="1" colspan="1"><italic>S. nass.</italic></th><th rowspan="1" colspan="1"><italic>S. nass.</italic></th></tr><tr><td rowspan="1" colspan="1"/><td rowspan="1" colspan="1"><bold>voucher</bold></td><td rowspan="1" colspan="1"><bold>SCa1</bold></td><td rowspan="1" colspan="1"><bold>SCa2</bold></td><td rowspan="1" colspan="1"><bold>SCa4</bold></td><td rowspan="1" colspan="1"><bold>SCa5</bold></td><td rowspan="1" colspan="1"><bold>SCa6</bold></td><td rowspan="1" colspan="1"><bold>SCa9</bold></td><td rowspan="1" colspan="1"><bold>SCa10</bold></td><td rowspan="1" colspan="1"><bold>SHo1</bold></td><td rowspan="1" colspan="1"><bold>SSa1</bold></td><td rowspan="1" colspan="1"><bold>SSg1</bold></td><td rowspan="1" colspan="1"><bold>STi1</bold></td><td rowspan="1" colspan="1"><bold>STi2</bold></td><td rowspan="1" colspan="1"><bold>STi4</bold></td></tr><tr><td rowspan="1" colspan="1"><italic><tp:taxon-name><tp:taxon-name-part taxon-name-part-type="genus">Stylops</tp:taxon-name-part> <tp:taxon-name-part taxon-name-part-type="species">nevinsoni</tp:taxon-name-part></tp:taxon-name></italic></td><td rowspan="1" colspan="1">SFu1</td><td rowspan="1" colspan="1">-</td><td rowspan="1" colspan="1">-</td><td rowspan="1" colspan="1">-</td><td rowspan="1" colspan="1">-</td><td rowspan="1" colspan="1">-</td><td rowspan="1" colspan="1">-</td><td rowspan="1" colspan="1">-</td><td rowspan="1" colspan="1">-</td><td rowspan="1" colspan="1">-</td><td rowspan="1" colspan="1">-</td><td rowspan="1" colspan="1">-</td><td rowspan="1" colspan="1">-</td><td rowspan="1" colspan="1">-</td></tr><tr><td rowspan="1" colspan="1"><italic><tp:taxon-name><tp:taxon-name-part taxon-name-part-type="genus">Stylops</tp:taxon-name-part> <tp:taxon-name-part taxon-name-part-type="species">spreta</tp:taxon-name-part></tp:taxon-name></italic></td><td rowspan="1" colspan="1">SMi1</td><td rowspan="1" colspan="1">-</td><td rowspan="1" colspan="1">-</td><td rowspan="1" colspan="1">-</td><td rowspan="1" colspan="1">-</td><td rowspan="1" colspan="1">-</td><td rowspan="1" colspan="1">-</td><td rowspan="1" colspan="1">-</td><td rowspan="1" colspan="1">-</td><td rowspan="1" colspan="1">-</td><td rowspan="1" colspan="1">-</td><td rowspan="1" colspan="1">-</td><td rowspan="1" colspan="1">-</td><td rowspan="1" colspan="1">-</td></tr><tr><td rowspan="1" colspan="1"><italic><tp:taxon-name><tp:taxon-name-part taxon-name-part-type="genus">Stylops</tp:taxon-name-part> <tp:taxon-name-part taxon-name-part-type="species">melittae</tp:taxon-name-part></tp:taxon-name></italic></td><td rowspan="1" colspan="1">SNi1</td><td rowspan="1" colspan="1">-</td><td rowspan="1" colspan="1">-</td><td rowspan="1" colspan="1">-</td><td rowspan="1" colspan="1">-</td><td rowspan="1" colspan="1">-</td><td rowspan="1" colspan="1">-</td><td rowspan="1" colspan="1">-</td><td rowspan="1" colspan="1">-</td><td rowspan="1" colspan="1">-</td><td rowspan="1" colspan="1">-</td><td rowspan="1" colspan="1">-</td><td rowspan="1" colspan="1">-</td><td rowspan="1" colspan="1">-</td></tr><tr><td rowspan="1" colspan="1"><italic><tp:taxon-name><tp:taxon-name-part taxon-name-part-type="genus">Stylops</tp:taxon-name-part> <tp:taxon-name-part taxon-name-part-type="species">ater</tp:taxon-name-part></tp:taxon-name></italic></td><td rowspan="1" colspan="1">SVa2</td><td rowspan="1" colspan="1">-</td><td rowspan="1" colspan="1">-</td><td rowspan="1" colspan="1">-</td><td rowspan="1" colspan="1">-</td><td rowspan="1" colspan="1">-</td><td rowspan="1" colspan="1">-</td><td rowspan="1" colspan="1">-</td><td rowspan="1" colspan="1">-</td><td rowspan="1" colspan="1">-</td><td rowspan="1" colspan="1">-</td><td rowspan="1" colspan="1">-</td><td rowspan="1" colspan="1">-</td><td rowspan="1" colspan="1">-</td></tr><tr><td rowspan="1" colspan="1"><italic><tp:taxon-name><tp:taxon-name-part taxon-name-part-type="genus">Stylops</tp:taxon-name-part> <tp:taxon-name-part taxon-name-part-type="species">aterrimus</tp:taxon-name-part></tp:taxon-name></italic></td><td rowspan="1" colspan="1">SAg1</td><td rowspan="1" colspan="1">-</td><td rowspan="1" colspan="1">-</td><td rowspan="1" colspan="1">-</td><td rowspan="1" colspan="1">-</td><td rowspan="1" colspan="1">-</td><td rowspan="1" colspan="1">-</td><td rowspan="1" colspan="1">-</td><td rowspan="1" colspan="1">-</td><td rowspan="1" colspan="1">-</td><td rowspan="1" colspan="1">-</td><td rowspan="1" colspan="1">-</td><td rowspan="1" colspan="1">-</td><td rowspan="1" colspan="1">-</td></tr><tr><td rowspan="1" colspan="1"><italic><tp:taxon-name><tp:taxon-name-part taxon-name-part-type="genus">Stylops</tp:taxon-name-part> <tp:taxon-name-part taxon-name-part-type="species">aterrimus</tp:taxon-name-part></tp:taxon-name></italic></td><td rowspan="1" colspan="1">SBm1</td><td rowspan="1" colspan="1">-</td><td rowspan="1" colspan="1">-</td><td rowspan="1" colspan="1">-</td><td rowspan="1" colspan="1">-</td><td rowspan="1" colspan="1">-</td><td rowspan="1" colspan="1">-</td><td rowspan="1" colspan="1">-</td><td rowspan="1" colspan="1">-</td><td rowspan="1" colspan="1">-</td><td rowspan="1" colspan="1">-</td><td rowspan="1" colspan="1">-</td><td rowspan="1" colspan="1">-</td><td rowspan="1" colspan="1">-</td></tr><tr><td rowspan="1" colspan="1"><italic><tp:taxon-name><tp:taxon-name-part taxon-name-part-type="genus">Stylops</tp:taxon-name-part> <tp:taxon-name-part taxon-name-part-type="species">aterrimus</tp:taxon-name-part></tp:taxon-name></italic></td><td rowspan="1" colspan="1">STig1</td><td rowspan="1" colspan="1">-</td><td rowspan="1" colspan="1">-</td><td rowspan="1" colspan="1">-</td><td rowspan="1" colspan="1">-</td><td rowspan="1" colspan="1">-</td><td rowspan="1" colspan="1">-</td><td rowspan="1" colspan="1">-</td><td rowspan="1" colspan="1">-</td><td rowspan="1" colspan="1">-</td><td rowspan="1" colspan="1">-</td><td rowspan="1" colspan="1">-</td><td rowspan="1" colspan="1">-</td><td rowspan="1" colspan="1">-</td></tr><tr><td rowspan="1" colspan="1"><italic><tp:taxon-name><tp:taxon-name-part taxon-name-part-type="genus">Stylops</tp:taxon-name-part> <tp:taxon-name-part taxon-name-part-type="species">aterrimus</tp:taxon-name-part></tp:taxon-name></italic></td><td rowspan="1" colspan="1">STig2</td><td rowspan="1" colspan="1">-</td><td rowspan="1" colspan="1">-</td><td rowspan="1" colspan="1">-</td><td rowspan="1" colspan="1">-</td><td rowspan="1" colspan="1">-</td><td rowspan="1" colspan="1">-</td><td rowspan="1" colspan="1">-</td><td rowspan="1" colspan="1">-</td><td rowspan="1" colspan="1">-</td><td rowspan="1" colspan="1">-</td><td rowspan="1" colspan="1">-</td><td rowspan="1" colspan="1">-</td><td rowspan="1" colspan="1">-</td></tr><tr><td rowspan="1" colspan="1"><italic><tp:taxon-name><tp:taxon-name-part taxon-name-part-type="genus">Stylops</tp:taxon-name-part> <tp:taxon-name-part taxon-name-part-type="species">aterrimus</tp:taxon-name-part></tp:taxon-name></italic></td><td rowspan="1" colspan="1">Ssp1</td><td rowspan="1" colspan="1">-</td><td rowspan="1" colspan="1">-</td><td rowspan="1" colspan="1">-</td><td rowspan="1" colspan="1">-</td><td rowspan="1" colspan="1">-</td><td rowspan="1" colspan="1">-</td><td rowspan="1" colspan="1">-</td><td rowspan="1" colspan="1">-</td><td rowspan="1" colspan="1">-</td><td rowspan="1" colspan="1">-</td><td rowspan="1" colspan="1">-</td><td rowspan="1" colspan="1">-</td><td rowspan="1" colspan="1">-</td></tr><tr><td rowspan="1" colspan="1"><italic><tp:taxon-name><tp:taxon-name-part taxon-name-part-type="genus">Stylops</tp:taxon-name-part> <tp:taxon-name-part taxon-name-part-type="species">aterrimus</tp:taxon-name-part></tp:taxon-name></italic></td><td rowspan="1" colspan="1">SCa7</td><td rowspan="1" colspan="1">-</td><td rowspan="1" colspan="1">-</td><td rowspan="1" colspan="1">-</td><td rowspan="1" colspan="1">-</td><td rowspan="1" colspan="1">-</td><td rowspan="1" colspan="1">-</td><td rowspan="1" colspan="1">-</td><td rowspan="1" colspan="1">-</td><td rowspan="1" colspan="1">-</td><td rowspan="1" colspan="1">-</td><td rowspan="1" colspan="1">-</td><td rowspan="1" colspan="1">-</td><td rowspan="1" colspan="1">-</td></tr><tr><td rowspan="1" colspan="1"><italic><tp:taxon-name><tp:taxon-name-part taxon-name-part-type="genus">Stylops</tp:taxon-name-part> <tp:taxon-name-part taxon-name-part-type="species">aterrimus</tp:taxon-name-part></tp:taxon-name></italic></td><td rowspan="1" colspan="1">SCa8</td><td rowspan="1" colspan="1">-</td><td rowspan="1" colspan="1">-</td><td rowspan="1" colspan="1">-</td><td rowspan="1" colspan="1">-</td><td rowspan="1" colspan="1">-</td><td rowspan="1" colspan="1">-</td><td rowspan="1" colspan="1">-</td><td rowspan="1" colspan="1">-</td><td rowspan="1" colspan="1">-</td><td rowspan="1" colspan="1">-</td><td rowspan="1" colspan="1">-</td><td rowspan="1" colspan="1">-</td><td rowspan="1" colspan="1">-</td></tr><tr><td rowspan="1" colspan="1"><italic><tp:taxon-name><tp:taxon-name-part taxon-name-part-type="genus">Stylops</tp:taxon-name-part> <tp:taxon-name-part taxon-name-part-type="species">nassonowi</tp:taxon-name-part></tp:taxon-name></italic></td><td rowspan="1" colspan="1">SCa1</td><td rowspan="1" colspan="1">-</td><td rowspan="1" colspan="1">-</td><td rowspan="1" colspan="1">-</td><td rowspan="1" colspan="1">-</td><td rowspan="1" colspan="1">-</td><td rowspan="1" colspan="1">-</td><td rowspan="1" colspan="1">-</td><td rowspan="1" colspan="1">-</td><td rowspan="1" colspan="1">-</td><td rowspan="1" colspan="1">-</td><td rowspan="1" colspan="1">-</td><td rowspan="1" colspan="1">-</td><td rowspan="1" colspan="1">-</td></tr><tr><td rowspan="1" colspan="1"><italic><tp:taxon-name><tp:taxon-name-part taxon-name-part-type="genus">Stylops</tp:taxon-name-part> <tp:taxon-name-part taxon-name-part-type="species">nassonowi</tp:taxon-name-part></tp:taxon-name></italic></td><td rowspan="1" colspan="1">SCa2</td><td rowspan="1" colspan="1" style="background-color: yellow;">0.0035</td><td rowspan="1" colspan="1">-</td><td rowspan="1" colspan="1">-</td><td rowspan="1" colspan="1">-</td><td rowspan="1" colspan="1">-</td><td rowspan="1" colspan="1">-</td><td rowspan="1" colspan="1">-</td><td rowspan="1" colspan="1">-</td><td rowspan="1" colspan="1">-</td><td rowspan="1" colspan="1">-</td><td rowspan="1" colspan="1">-</td><td rowspan="1" colspan="1">-</td><td rowspan="1" colspan="1">-</td></tr><tr><td rowspan="1" colspan="1"><italic><tp:taxon-name><tp:taxon-name-part taxon-name-part-type="genus">Stylops</tp:taxon-name-part> <tp:taxon-name-part taxon-name-part-type="species">nassonowi</tp:taxon-name-part></tp:taxon-name></italic></td><td rowspan="1" colspan="1">SCa4</td><td rowspan="1" colspan="1" style="background-color: yellow;">0.0017</td><td rowspan="1" colspan="1" style="background-color: yellow;">0.0017</td><td rowspan="1" colspan="1">-</td><td rowspan="1" colspan="1">-</td><td rowspan="1" colspan="1">-</td><td rowspan="1" colspan="1">-</td><td rowspan="1" colspan="1">-</td><td rowspan="1" colspan="1">-</td><td rowspan="1" colspan="1">-</td><td rowspan="1" colspan="1">-</td><td rowspan="1" colspan="1">-</td><td rowspan="1" colspan="1">-</td><td rowspan="1" colspan="1">-</td></tr><tr><td rowspan="1" colspan="1"><italic><tp:taxon-name><tp:taxon-name-part taxon-name-part-type="genus">Stylops</tp:taxon-name-part> <tp:taxon-name-part taxon-name-part-type="species">nassonowi</tp:taxon-name-part></tp:taxon-name></italic></td><td rowspan="1" colspan="1">SCa5</td><td rowspan="1" colspan="1" style="background-color: yellow;">0.0018</td><td rowspan="1" colspan="1" style="background-color: yellow;">0.0052</td><td rowspan="1" colspan="1" style="background-color: yellow;">0.0035</td><td rowspan="1" colspan="1">-</td><td rowspan="1" colspan="1">-</td><td rowspan="1" colspan="1">-</td><td rowspan="1" colspan="1">-</td><td rowspan="1" colspan="1">-</td><td rowspan="1" colspan="1">-</td><td rowspan="1" colspan="1">-</td><td rowspan="1" colspan="1">-</td><td rowspan="1" colspan="1">-</td><td rowspan="1" colspan="1">-</td></tr><tr><td rowspan="1" colspan="1"><italic><tp:taxon-name><tp:taxon-name-part taxon-name-part-type="genus">Stylops</tp:taxon-name-part> <tp:taxon-name-part taxon-name-part-type="species">nassonowi</tp:taxon-name-part></tp:taxon-name></italic></td><td rowspan="1" colspan="1">SCa6</td><td rowspan="1" colspan="1" style="background-color: yellow;">0.0000</td><td rowspan="1" colspan="1" style="background-color: yellow;">0.0033</td><td rowspan="1" colspan="1" style="background-color: yellow;">0.0017</td><td rowspan="1" colspan="1" style="background-color: yellow;">0.0017</td><td rowspan="1" colspan="1">-</td><td rowspan="1" colspan="1">-</td><td rowspan="1" colspan="1">-</td><td rowspan="1" colspan="1">-</td><td rowspan="1" colspan="1">-</td><td rowspan="1" colspan="1">-</td><td rowspan="1" colspan="1">-</td><td rowspan="1" colspan="1">-</td><td rowspan="1" colspan="1">-</td></tr><tr><td rowspan="1" colspan="1"><italic><tp:taxon-name><tp:taxon-name-part taxon-name-part-type="genus">Stylops</tp:taxon-name-part> <tp:taxon-name-part taxon-name-part-type="species">nassonowi</tp:taxon-name-part></tp:taxon-name></italic></td><td rowspan="1" colspan="1">SCa9</td><td rowspan="1" colspan="1" style="background-color: yellow;">0.0017</td><td rowspan="1" colspan="1" style="background-color: yellow;">0.0017</td><td rowspan="1" colspan="1" style="background-color: yellow;">0.0000</td><td rowspan="1" colspan="1" style="background-color: yellow;">0.0035</td><td rowspan="1" colspan="1" style="background-color: yellow;">0.0017</td><td rowspan="1" colspan="1">-</td><td rowspan="1" colspan="1">-</td><td rowspan="1" colspan="1">-</td><td rowspan="1" colspan="1">-</td><td rowspan="1" colspan="1">-</td><td rowspan="1" colspan="1">-</td><td rowspan="1" colspan="1">-</td><td rowspan="1" colspan="1">-</td></tr><tr><td rowspan="1" colspan="1"><italic><tp:taxon-name><tp:taxon-name-part taxon-name-part-type="genus">Stylops</tp:taxon-name-part> <tp:taxon-name-part taxon-name-part-type="species">nassonowi</tp:taxon-name-part></tp:taxon-name></italic></td><td rowspan="1" colspan="1">SCa10</td><td rowspan="1" colspan="1" style="background-color: yellow;">0.0053</td><td rowspan="1" colspan="1" style="background-color: yellow;">0.0050</td><td rowspan="1" colspan="1" style="background-color: yellow;">0.0033</td><td rowspan="1" colspan="1" style="background-color: yellow;">0.0070</td><td rowspan="1" colspan="1" style="background-color: yellow;">0.0050</td><td rowspan="1" colspan="1" style="background-color: yellow;">0.0033</td><td rowspan="1" colspan="1">-</td><td rowspan="1" colspan="1">-</td><td rowspan="1" colspan="1">-</td><td rowspan="1" colspan="1">-</td><td rowspan="1" colspan="1">-</td><td rowspan="1" colspan="1">-</td><td rowspan="1" colspan="1">-</td></tr><tr><td rowspan="1" colspan="1"><italic><tp:taxon-name><tp:taxon-name-part taxon-name-part-type="genus">Stylops</tp:taxon-name-part> <tp:taxon-name-part taxon-name-part-type="species">nassonowi</tp:taxon-name-part></tp:taxon-name></italic></td><td rowspan="1" colspan="1">SHo1</td><td rowspan="1" colspan="1" style="background-color: yellow;">0.0141</td><td rowspan="1" colspan="1" style="background-color: yellow;">0.0134</td><td rowspan="1" colspan="1" style="background-color: yellow;">0.0151</td><td rowspan="1" colspan="1" style="background-color: yellow;">0.0157</td><td rowspan="1" colspan="1" style="background-color: yellow;">0.0134</td><td rowspan="1" colspan="1" style="background-color: yellow;">0.0151</td><td rowspan="1" colspan="1" style="background-color: yellow;">0.0185</td><td rowspan="1" colspan="1">-</td><td rowspan="1" colspan="1">-</td><td rowspan="1" colspan="1">-</td><td rowspan="1" colspan="1">-</td><td rowspan="1" colspan="1">-</td><td rowspan="1" colspan="1">-</td></tr><tr><td rowspan="1" colspan="1"><italic><tp:taxon-name><tp:taxon-name-part taxon-name-part-type="genus">Stylops</tp:taxon-name-part> <tp:taxon-name-part taxon-name-part-type="species">nassonowi</tp:taxon-name-part></tp:taxon-name></italic></td><td rowspan="1" colspan="1">SSa1</td><td rowspan="1" colspan="1" style="background-color: red;">0.0106</td><td rowspan="1" colspan="1" style="background-color: red;">0.0101</td><td rowspan="1" colspan="1" style="background-color: red;">0.0118</td><td rowspan="1" colspan="1" style="background-color: red;">0.0123</td><td rowspan="1" colspan="1" style="background-color: red;">0.0101</td><td rowspan="1" colspan="1" style="background-color: red;">0.0118</td><td rowspan="1" colspan="1" style="background-color: red;">0.0152</td><td rowspan="1" colspan="1" style="background-color: red;">0.0135</td><td rowspan="1" colspan="1">-</td><td rowspan="1" colspan="1">-</td><td rowspan="1" colspan="1">-</td><td rowspan="1" colspan="1">-</td><td rowspan="1" colspan="1">-</td></tr><tr><td rowspan="1" colspan="1"><italic><tp:taxon-name><tp:taxon-name-part taxon-name-part-type="genus">Stylops</tp:taxon-name-part> <tp:taxon-name-part taxon-name-part-type="species">nassonowi</tp:taxon-name-part></tp:taxon-name></italic></td><td rowspan="1" colspan="1">SSg1</td><td rowspan="1" colspan="1" style="background-color: yellow;">0.0017</td><td rowspan="1" colspan="1" style="background-color: yellow;">0.0017</td><td rowspan="1" colspan="1" style="background-color: yellow;">0.0000</td><td rowspan="1" colspan="1" style="background-color: yellow;">0.0035</td><td rowspan="1" colspan="1" style="background-color: yellow;">0.0017</td><td rowspan="1" colspan="1" style="background-color: yellow;">0.0000</td><td rowspan="1" colspan="1" style="background-color: yellow;">0.0033</td><td rowspan="1" colspan="1" style="background-color: yellow;">0.0151</td><td rowspan="1" colspan="1" style="background-color: yellow;">0.0118</td><td rowspan="1" colspan="1">-</td><td rowspan="1" colspan="1">-</td><td rowspan="1" colspan="1">-</td><td rowspan="1" colspan="1">-</td></tr><tr><td rowspan="1" colspan="1"><italic><tp:taxon-name><tp:taxon-name-part taxon-name-part-type="genus">Stylops</tp:taxon-name-part> <tp:taxon-name-part taxon-name-part-type="species">nassonowi</tp:taxon-name-part></tp:taxon-name></italic></td><td rowspan="1" colspan="1">STi1</td><td rowspan="1" colspan="1" style="background-color: yellow;">0.0017</td><td rowspan="1" colspan="1" style="background-color: yellow;">0.0017</td><td rowspan="1" colspan="1" style="background-color: yellow;">0.0000</td><td rowspan="1" colspan="1" style="background-color: yellow;">0.0035</td><td rowspan="1" colspan="1" style="background-color: yellow;">0.0017</td><td rowspan="1" colspan="1" style="background-color: yellow;">0.0000</td><td rowspan="1" colspan="1" style="background-color: yellow;">0.0033</td><td rowspan="1" colspan="1" style="background-color: yellow;">0.0151</td><td rowspan="1" colspan="1" style="background-color: yellow;">0.0118</td><td rowspan="1" colspan="1" style="background-color: yellow;">0.0000</td><td rowspan="1" colspan="1">-</td><td rowspan="1" colspan="1">-</td><td rowspan="1" colspan="1">-</td></tr><tr><td rowspan="1" colspan="1"><italic><tp:taxon-name><tp:taxon-name-part taxon-name-part-type="genus">Stylops</tp:taxon-name-part> <tp:taxon-name-part taxon-name-part-type="species">nassonowi</tp:taxon-name-part></tp:taxon-name></italic></td><td rowspan="1" colspan="1">STi2</td><td rowspan="1" colspan="1" style="background-color: yellow;">0.0017</td><td rowspan="1" colspan="1" style="background-color: yellow;">0.0017</td><td rowspan="1" colspan="1" style="background-color: yellow;">0.0000</td><td rowspan="1" colspan="1" style="background-color: yellow;">0.0035</td><td rowspan="1" colspan="1" style="background-color: yellow;">0.0017</td><td rowspan="1" colspan="1" style="background-color: yellow;">0.0000</td><td rowspan="1" colspan="1" style="background-color: yellow;">0.0033</td><td rowspan="1" colspan="1" style="background-color: yellow;">0.0151</td><td rowspan="1" colspan="1" style="background-color: yellow;">0.0118</td><td rowspan="1" colspan="1" style="background-color: yellow;">0.0000</td><td rowspan="1" colspan="1" style="background-color: yellow;">0.0000</td><td rowspan="1" colspan="1">-</td><td rowspan="1" colspan="1">-</td></tr><tr><td rowspan="1" colspan="1"><italic><tp:taxon-name><tp:taxon-name-part taxon-name-part-type="genus">Stylops</tp:taxon-name-part> <tp:taxon-name-part taxon-name-part-type="species">nassonowi</tp:taxon-name-part></tp:taxon-name></italic></td><td rowspan="1" colspan="1">STi4</td><td rowspan="1" colspan="1" style="background-color: yellow;">0.0017</td><td rowspan="1" colspan="1" style="background-color: yellow;">0.0017</td><td rowspan="1" colspan="1" style="background-color: yellow;">0.0000</td><td rowspan="1" colspan="1" style="background-color: yellow;">0.0035</td><td rowspan="1" colspan="1" style="background-color: yellow;">0.0017</td><td rowspan="1" colspan="1" style="background-color: yellow;">0.0000</td><td rowspan="1" colspan="1" style="background-color: yellow;">0.0033</td><td rowspan="1" colspan="1" style="background-color: yellow;">0.0151</td><td rowspan="1" colspan="1" style="background-color: yellow;">0.0118</td><td rowspan="1" colspan="1" style="background-color: yellow;">0.0000</td><td rowspan="1" colspan="1" style="background-color: yellow;">0.0000</td><td rowspan="1" colspan="1" style="background-color: yellow;">0.0000</td><td rowspan="1" colspan="1">-</td></tr><tr><td rowspan="1" colspan="1"><italic><tp:taxon-name><tp:taxon-name-part taxon-name-part-type="genus">Stylops</tp:taxon-name-part> <tp:taxon-name-part taxon-name-part-type="species">nassonowi</tp:taxon-name-part></tp:taxon-name></italic></td><td rowspan="1" colspan="1">STi6</td><td rowspan="1" colspan="1" style="background-color: yellow;">0.0000</td><td rowspan="1" colspan="1" style="background-color: yellow;">0.0033</td><td rowspan="1" colspan="1" style="background-color: yellow;">0.0017</td><td rowspan="1" colspan="1" style="background-color: yellow;">0.0017</td><td rowspan="1" colspan="1" style="background-color: yellow;">0.0000</td><td rowspan="1" colspan="1" style="background-color: yellow;">0.0017</td><td rowspan="1" colspan="1" style="background-color: yellow;">0.0050</td><td rowspan="1" colspan="1" style="background-color: yellow;">0.0134</td><td rowspan="1" colspan="1" style="background-color: yellow;">0.0101</td><td rowspan="1" colspan="1" style="background-color: yellow;">0.0017</td><td rowspan="1" colspan="1" style="background-color: yellow;">0.0017</td><td rowspan="1" colspan="1" style="background-color: yellow;">0.0017</td><td rowspan="1" colspan="1" style="background-color: yellow;">0.0017</td></tr></tbody></table></table-wrap></tp:treatment-sec><ref-list><ref id="B55"><mixed-citation xmlns:xlink="http://www.w3.org/1999/xlink" xlink:type="simple"><person-group><name name-style="western"><surname>Pierce</surname><given-names>WD</given-names></name></person-group> (<year>1909</year>) <article-title>A monographic revision of the twisted winged insects comprising the order <tp:taxon-name><tp:taxon-name-part taxon-name-part-type="order">Strepsiptera</tp:taxon-name-part></tp:taxon-name> Kirby.</article-title> <source>Bulletin of the United States National Museum</source> <volume>66</volume>: <fpage>1</fpage>–<lpage>232</lpage>. </mixed-citation></ref><ref id="B41"><mixed-citation xmlns:xlink="http://www.w3.org/1999/xlink" xlink:type="simple"><person-group><name name-style="western"><surname>Kinzelbach</surname><given-names>RK</given-names></name></person-group> (<year>1978</year>) <article-title>Fächerflügler (<tp:taxon-name><tp:taxon-name-part taxon-name-part-type="order">Strepsiptera</tp:taxon-name-part></tp:taxon-name>).</article-title> In: <person-group><name name-style="western"><surname>Senglaub</surname><given-names>K</given-names></name><name name-style="western"><surname>Hannemann</surname><given-names>H-J</given-names></name><name name-style="western"><surname>Schumann</surname><given-names>H</given-names></name></person-group> (<role>Eds</role>) <source>Die Tierwelt Deutschlands</source> <comment>[65 Teil]</comment>. <publisher-name>Gustav Fischer</publisher-name>, <publisher-loc>Jena, Germany</publisher-loc>, <fpage>1</fpage>–<lpage>166</lpage>. </mixed-citation></ref><ref id="B56"><mixed-citation xmlns:xlink="http://www.w3.org/1999/xlink" xlink:type="simple"><person-group><name name-style="western"><surname>Pohl</surname><given-names>H</given-names></name></person-group> (<year>2000</year>) <article-title>Die Primärlarven der Fächerflügler – evolutionäre Trends (<tp:taxon-name><tp:taxon-name-part taxon-name-part-type="class">Insecta</tp:taxon-name-part></tp:taxon-name>, <tp:taxon-name><tp:taxon-name-part taxon-name-part-type="order">Strepsiptera</tp:taxon-name-part></tp:taxon-name>).</article-title> <source>Kaupia, Darmstädter Beiträge zur Naturgeschichte</source> <volume>10</volume>: <fpage>1</fpage>–<lpage>144</lpage>. </mixed-citation></ref><ref id="B9"><mixed-citation xmlns:xlink="http://www.w3.org/1999/xlink" xlink:type="simple"><person-group><name name-style="western"><surname>Borchert</surname><given-names>HM</given-names></name></person-group> (<year>1963</year>) <article-title>Vergleichend-morphologische Untersuchungen an Berliner <italic><tp:taxon-name><tp:taxon-name-part taxon-name-part-type="genus">Stylops</tp:taxon-name-part></tp:taxon-name></italic>-L<sub>1</sub> (Strepsipt.) zwecks Entscheidung der beiden Spezifitätsfragen: 1. gibt es an unseren Frühjahrs-Andrenen (Hymenopt., <tp:taxon-name><tp:taxon-name-part taxon-name-part-type="family">Apidae</tp:taxon-name-part></tp:taxon-name>) mehrere <italic><tp:taxon-name><tp:taxon-name-part taxon-name-part-type="genus">Stylops</tp:taxon-name-part></tp:taxon-name></italic>-Arten und 2.</article-title> <source>gibt es Wirtsspezifitäten? Zoologische Beiträge</source> <volume>8</volume>(<issue>3</issue>): <fpage>331</fpage>–<lpage>445</lpage>. </mixed-citation></ref></ref-list></tp:taxon-treatment>
